# Supplementary material for: Mechanochemical waves in focal adhesions during cell migration
Source: Sci Adv. 2025 Oct 3;11(40):eadw6425. doi: 10.1126/sciadv.adw6425 (PMC12494029; doi:10.1126/sciadv.adw6425)
Supplement: Supplementary file 2 — Movies S1 to S4 [file sciadv.adw6425_movies_s1_to_s4.zip]

Archive with 4 entries (4 files):
- adw6425_movie_s1.avi
- adw6425_movie_s2.avi
- adw6425_movie_s3.avi
- adw6425_movie_s4.avi
